# Supplementary material for: Genome-wide identification and characterization of bHLH family genes from Ginkgo biloba
Source: Sci Rep. 2020 Aug 13;10:13723. doi: 10.1038/s41598-020-69305-3 (PMC7426926; doi:10.1038/s41598-020-69305-3)
Supplement: Supplementary file 2 — Supplementary Table S1 [file 41598_2020_69305_MOESM2_ESM.xlsx]

## Sheet: Sheet1
Table S1. Designation and sequence of 85 bHLH genes in G. biloba
Gene ID	Gene renamer	Sequence
Gb_01096	GbbHLH001	MSYSSSMDEACKERTAASLAIQKIMDEMGLHFFNGDLEGKFPILDKLPNVEQKTWQEIFQDLLMFPAVSNEPGGSAIRLPGEVLHEQSANAQMKICSDPNSSQVLEQESCITGVSELCPLLKAEGKDQYSNSDTAEDGVSDATQEDHNAVLMHLSVSSSSRKRKRARISKNSEEVESQRKTHIEVERNRRKQMNEHLNVLRSMIPRSYIPRGDQASIIGGAIDLVKELELSLQSLQFQKMSRDGVLTDNGLINPKQYYESLYPAHCSSKYALENCSSDLRAENKSAIADIEVTVIETHASLKVVSVKRPGQLLKTITALESLHMTTLHLNISSVDRKVLYSFNVKIEDECQLTSASEIATALHQIFRIIHSETIFLG*
Gb_01625	GbbHLH002	MNDTSYSSLSSLMQPIASEPLSSTLPYTYGFSTAEPSSSMDPSLCYFTPENPFLPNYPPPVSPSVPKDWLHLRPSSPPDFSSSTSHVLPVNNVPDNSQYTQDWYSHPSASPSSQWYPSNPKPSFSYYHPVGSFDNPTYPYYSLSYPSQVYQDLLSTNIHSEGRWNQDQMRSSDFSCSYQSGDESDFCTWPEVKHTNETQFGHLKHYGEQQTGNLMDHSLGLKEAYGYWQDFSTVGMDHPLLGYTCSNFKDFSPTCSQEDLEANAQVRSSSLLQTSAELLDSTFGETASCTVGLPVLPTNNSVSKPSNSGSDALSCSSALLGNPCDSENPIILFPSLLMDFPPINAQESKCEAQVAKGVNSLSWNMENTGSRHATMEVAGTKNQESSVICSRSSTFALDS…
Gb_02825	GbbHLH003	MLPEFLTSAELQQSATEMPQLHGHSEARCNTQGDVKDPIAARKVQKADREKLRRDRLNEQFAELGSALDPDRPKNDKASILGDTVQILRDLTAQVKRLKREQNSLVEESRDLTREKNELRAEKTALNEDIDQLQIQFQQRIRTVFSWTAMDPTMIMRTPPFTYSMPIPHPGSTAAPDSRSTAPQGHVQTPIMASPFIHVPVPVPPGIIPMHPSLQAYPFFGNRNNDVSNPYLAFPPYPSPVNSHSHIERPSAQYPSPVQPLPGYLVQLQQSQANQPTSAQPQGTTDISESVGTPKSAQDPNEALEYQQGNMSISSDVHLGNNAQESSPNQSGGRSDCPEIMHTDLQLKTPGLFPTSPERQANHSTHTSGEQEQMQEACSEVKIGKNLPSSEVKKGKSLP…
Gb_04341	GbbHLH004	MDPFSDLDDSQEQWTNLPSSSKTPLDEIFMVSRYPSTKDLTFAEGEDAKPLLHGGEDTALQNRRGIQSVQPTSLSKNVDAERNRRKKLNDSLYALRAVVPNISKMDKASIVKDAMGYIVDLKKQVERMQSEIDDFQKSIADPTSQKNEKSAVREEKQIDRKLLEVNVWEIEERTYHIQIYGKNQRGVAAGLHKALECLPLEVINAKLACFEDFFVNVLIVKVEDLEEMDIDKLKEIIFEYDLIHK*
Gb_04727	GbbHLH005	MAEQTLWNDESFANNSMMEAFMASSSSSNVQATDQNSTMAFNQETLQQRLQILVETDAITWTYAIFWQVSYDAIGTVLLGWGDGYYKGPRDPEEEERLKRRSHMTVSPAERELRKKVLRDLHALISGNDEPTLQESSNTSVDEEVTDAEWFYLVSMMQSFVSGYGVPGLALSSGAPVWLMGPERLQGSNCDRAKQAQELGTQSMVCVPVQGGVVEFGSTDLIAENWSFLQQVNLSFNNNLNQIHNSSYQNQSLWQPEAAILANGNASQSVTYNEPAEALVNNAEIQSFNTILSQELSVADFSLLSNESDHKQKLSVLDGQRASIKDDKSLLYTQGHKTEAVETAAPRMSERLNGPEPQNCAIGFKGSDKIKRKPEESPGLLPNPAGILVGGLRSSVESE…
Gb_04842	GbbHLH006	MEMSSVQWLSELGMEDPALVRQCSNISVPTAEQLATMMGYQQNKFDIGGSLPSFNSMDNLKILPMATAMGSHLGVRPSEGLTGYERRRKIPKTNNWDSTSAQLPFTSAHFPNSLQNFQLHQQHCMPKQLESYITSLPQLKDEIFETVAPRTPTIQGEIMVSQGSTGQESCISDTNHGMDVFNLSSGREFSVTTGEFFRRKLASDVSVPAPARNPGVPVKTSGHTQDHIMAERKRREKLSQRFIALSAIVPGLKKMDKASVLDDAIKYVKKLQERLNVLEEQAPKKTVQSVVYVNKSSLYSETGKISSMENSSGETVDDQAGLLTPEIEARIVDKNVLIRIHCEKRKGLLVKSLAELEKLQLTVVNANILSFSETALDLTFSAQMEEGCALTVTDIVKTL…
Gb_05232	GbbHLH007	MSELRAYDEEDLYTIISSTATYSAPSSILDVDQSMVEPNNFCKKRSWNDANSIPMSSQLLHHQSPMSFQKTPSHRQMHGCTERVRRANMNSMLTTLHSLLPDFPRKADKITIVDEAINYIKSLQLIMKDLEEKRSKMEITSDYDDSVQNPMIISKSSCVNIVGSNVAGNHVFLTIMCSGKAGIVPKIFQVLNENGMEIEEVTISPAGFSGVLCAIHAIVANKSSKKDIVKAMNELTAISIPKQQHQEPYCEILEQSALKHQLQE*
Gb_05233	GbbHLH008	MHICNERVRRANMKSMLSTLHSHLPGFHGKANKITIVDEAIAYIKSLQSIMKDLEERRSEIELLAFHDDSQQMKDDQKSDHNVQIPNNYVNILESNVAGNHVFLTIMCSRKAGVLPKIIQVLNENGMEIEEVTMSAARCSEVVCIVHAVVSNNSNRNVTMKAINSTINELKAISIPSGHEA*
Gb_05276	GbbHLH009	MDSEIHCSGQNFHQNDNQNKFWMEIDEEKQLETLYNSNPNDDQTDVEQKTCRNLHSERKRRQKLNETLYKLRAAVPKISKMNKQSIVSDAISYVLELQKEEKEIESDIVAGISCGEHHVDRSDEILKKNRLSSANNTVSENKSTESEDIFCQEGNELRDAKILEVRIDSKPYYLIDFNALFCLALSCM*
Gb_05277	GbbHLH010	MKRNLTEMNSEIHCTGQNFHQNDYENRLWMEIDVEKQLEFYNSDPNDDQTDVEQKQSRNLYSERKRRQKLNETLYKLRAAVPKISKMNKQSIVRDAISYVLELQKEVKEIESDIVAGISCGEHHVDRSDEIAEKKRLSSENNTVSKNESTKSEEIFCQGGNELRDAKILELQISRVDEKIYHMRVYCKKDVGVLVQLARALEFLQLELITSNIYSVDDHILYSITANVNALGSIEEDSLKDVILETVSKYGLYMVRAKGCLD*
Gb_05307	GbbHLH011	MLPEFHQSSELYQSTNQLHQVNRQSGIRQDDIKDPITARKVLKADREKLRRDRLNEQFSELGSALDPDRPKNDKATILGDAVQILQDLTAEVKHLKSEHASLLDESRDLQNEKVELREEKATLKAEIEQLQSQLQQRVRAMLSWTGIDPAMIMGAPSFPYPVPVPHPGSSVAPDSHSTPSPGQVLTPLMAPPFIPIPVPGVTIPMHPSLHAYPIFGNRNTNGSNPYVAFASYPPQVNFHSHVERPSAQYPSPAQPLPECLVQRKPPQGSKISPIRPHGRVVRADTADTAVSAQAPSQAFQCQEVGMLKASDLSNGRLPCNVTVSSLNQSSSRRNHPDITFTNLQLQTPSSYATISQCHSNHSSQTSEQQGQMQDANSNVKQGNSSMCSTGGVSADLKSV…
Gb_05320	GbbHLH012	MQPSPMLGTGPVQGVSGVTACLSSPQIDHMHNQQQQINSQQHFPSQFDQPNQPHHNMEDLFEQMFSMPPWSEVAGGKAPWEYNATNSASNNNGNNMSNSQNMQNNQKLFTMSLLPPGIGSQGLASQESDDHGNEHLQYSYDESLLASRLRQHQLSGNSPMNSSPNQVSSQGISDSNTSPGRSMVLQLSTGNANASQLLGNSSRGVAVMTRSPSSGGSSGSEGGMLPLPLSLGQGKSGDINEPHLLGERSREEVEASFKSANNARDSTPGGLFTAFGGSQVGPAPRTVRPTGQHFHPQPGQVQMQGYGGMPQPQHQHQHQAPAGVVAPPARPRVRARRGQATDPHSIAERLRRERIAERMKALQELVPNSNKTDKASMLDEIIEYVKFLQLQVKVLSMSR…
Gb_06182	GbbHLH013	MESDDCFSTTPCIYSELTDLIAFPSDGCFHNTIESPGSYQVGNCVPAMPNVPLHEASVHGRSSSKGSVVQSLAETGVFCAEPKGRKSVNMDSLNSSSEFSGIGAPNSLDSGDTTGTCASKPDQILHPLNNKNNGRTQDEQMQMQKQKQKQKQKQKQKLSVDPQSIAARHRRHRISKRFKVLQSMVPGGSKMDTASMLDEAIQYVKFLKMQIWLQQMMGYCINYSTNTGFHSSHATSGIVYNGQNVIPYANSVHNLQRGQTANPANVDRLFGYNNCVHDLDDTGSRKL*
Gb_07156	GbbHLH014	MNWCVPDWDVSSEALDSSIPSSEFLPMAKGKWESVPQRKSNCFDLAFVPDHEFVELLWENGQIVVQGQTSRSSKRPLSASLPSHLSKALENDDAMLPEKPCKDGTLGSVVQDMESAIERSIPDDEMVSWLHDSIDDSLGRDYSSDFFGEVPPTYSNPVVGQMSSAPPDKGGNNDQVQVQVQESSSLPRVANAVSSATVCQEPTSKRPTADEAMALGAGRVSGLIPQTGVQASKLRTASQPLVSKWCNDLPPTSNSKNTSSVPNGSQPPCKTITQVSVSSLGMPPPKMQQFDLAPMKAVQSGRSGLMNFSHFSRPAAMMKANLQSIGISAGLSRTERLKKMDKIVVNGNASPESSRVESTTSGRSTIGSSNGGNNQFQDHSQTPTLGTQSNCQTHHSPLL…
Gb_07223	GbbHLH015	MATLLCSSSTIDSPHPTTKNYAALLKKLRGVSSVCGRYLILLRSAMAAHSANDGYSLSSVHMNCGTFDTYLPSLDPKIDSIPSLNAYFSQGFVLHQNSPLTKTVPKSLLANMPVSTYEIPAISANCSENYVSDATTVRRISGLVNGTYTDFAQALSQSRETKVDCLERPSLCHSNHKFGPKSIAPGDAAFFSRLHEDGTKQSSPITHQYNAAPTDSSHGGIRKKRKTNQNQHTRMVLAKIKSCRSSSVKGKELNHKSLKHSNQTEKPVPPNGFIHVRARRGEATDSHSLAERARRKKIKERMRLLEELVPGCHKASGKAVMLDEIINYVQSLKNQVEFLSMRLSVASACYDRDLEIKDYEGKEASYQTSLVALQESCRKVDPMHMAYSQGTSTWIGEPQ…
Gb_07936	GbbHLH016	MMSASSGDAFISFCQPLNENLLTDFNGIPELCPCANVQQIQDLDGQFCNNSGDNRAFARKSHKADREKLRREKLNEQFAELAAALDPDRPKNDKASILVESAQVVKDLRAELMRLKAEHASLLDESRELTVEKNELKEEKATLKSDTDQLKDQFQQHFRTVSPWMVMDPAVMMSAASFPYPLPVPQASPVPSSNCQPSFTPSQVQRPLVAPSPYVPLATIGAFPLHPGLHTYAAFGNRHGDGSGPYLQFPNFAPPLNGHSHVERPYAQYPSQLHPLPPYVAQIQPHQESHAPVSSSGSGTEICRPYASNALSVPVQTHVHSSPVSLPNVQTEEGGKPAVSTIDAAAVEHRDSSAAAVNCSSEVSPNDMNQEVLLLPSSSATKVCYGSNAQKNQNINSQC…
Gb_08375	GbbHLH017	MCGKRFEIGQSSDHQQRQHLLQLQQTESAGNSSSMSAYGRSGVREAPFLPWSMPAAPSFAASPIQWTIPAGNERLFACMASNNRPPPSSYPGFHCSPLQFSYDHLRESASAGIYGSKTASGFYEHESSMLQHGQRVVNGPSGLLMDSLVPGDMLNVTKMTAQEIIDAKALAASKSHSEAERRRRERINAHLATLRSLLPSTTKTDKASLLAEVIEHVKELKRQASEISEGSLVPTETDELTVDSDTSCGDGKLLIKASVCCDDRPELLSDLIKTLRTLRLRTLKAEITTLGGRVKNVLLITNVDDSTDANTDTQPPSVSCIHDALKAVMERSNSEESPPGSLISNKRQRGLNQLDSIHHILEHRSI*
Gb_09710	GbbHLH018	MAYGYQNTFESHCRILDQAELIVETDDFNTNLVDYSSSLPGLAAHGYTHHENAAIIMAEKQKPHFELHRPYSTETNWHSSSSEDADALYYDSHQNSSASVITCSTAQNRVYRHSAFVKYIGTANGVPAANFAPIKKNLNNMLKRCFKFLRTIDHEKRSERQGSSLMAVNCNIDEPPKPNFQDKAAFHHMIAERNRRVKLKQHFSSLRSLLPNNTKKDKHSILLNATRYLNELKLHIDILEERNRSLEASLRKDQKQGSSFESQEEATSVYRGDGVVVQQSNIPDQVEMGINVQRPFSNPTNMIITLLECLRELQLEVLSIQSDVQAFQFQANLVIKTKGGRWEQPEWKKVGEMMKQALSHYTSNDKAHIFGTL*
Gb_10001	GbbHLH019	MMGNEGAASMRLWSDDNNAMIEAFMGSSHLDFSFPWNGIDANPSTPAAPAPVAGAAPSFNQDTLQQRLQALVEGAVESWTYGIFWQLSCDANGAFVLGWGDGYYKGPRDLTEEEKMAKQAQKVDTTAADQELRRKVLRDLQALINPNNSSETDPAEIAGSDTTIDGEVTDAEWFYLVSMMQSFAIGCGVPGQAFYNAKAVWIIGSELQAHNCERARQAQQFGIQTMVCIPSPNGVVELGSTDLIAQNWNLMQQQQVKNSFTFTFTESLWEENHNQTDPDPSLWLTEPAPVEPEQPRTVTQTEVEKPVVSNAEAEPFHSFLPQELVFADLGFFNNNNSNADDDKNPYQKFSTFEEAALKDDKTVPLTNSQSLYQQSWFGQTCKTEVLEVPGFQNGKRTNS…
Gb_10570	GbbHLH020	MTSANGSSSAPTFQLYHNHSVCPEIESLWPSVYEHFPYFSRMDQHCNPCESVISPHVAKGPIVEAIDRNFPPLNASSQTLSTVRKSGYLRSRGPISAPEPRMRENHSLSERERRKCMNERLLALQSLLPPVMCPKNNRLIILEASRNYILMLLAQLQDLKNKKAMLICSEKRRSKMVTSSNLSGPISSAHQRSNFVFTPASYALEKSKVTLKMFDNVVVINVRTPNTHPSLANILDELESHDLDIINVCMLRSTTMVIQYFHAKCSHPLMLSMDSLKKSLEKLVF*
Gb_10697	GbbHLH021	MADSAWEDILNSCNGVSPNAKFESADQILELWQERLPVSSEPTTYPSLGNTKNSATLSNLGGFDHQQTMFESTTAQRMYGSHDRDSGTHNLVGGFAQFSNLLQSHDHHHHQEMCPSTATLAHLSESCDLQQHKTVRRTQLQRENHILAERLRREEMNEKFSVLRSFVPKPIKKDKASIVGETIDYVIEMERTLKRLKACKADRQGSRGPSKLRKSGASDSFRKLNIATTFDNSNIDNVEPLTKFSNNYLQKGGQSTSAQVDVQELGSQVIIKVLSKWRRGVVMQLHLALDECKVNVLQSNVTTVGDNIVQFTTIEINPGVSASISEMVNVLQQACSTP*
Gb_12264	GbbHLH022	MEEPNVWENSSGTMPAVIPPSWPNPGFVSSQLRTCVSGSPILTITEPSSSPNYDQTLNLAQVFHGIVEQLEERNIGNESIQSSSPIESYDPKMAVTDNTPLQVEKMVGQLVPALDLVNSVNGLNLSQRQEAIKFAADSVLARSGSGTIWGHALSTELSASHATATILVTSKPDMDQKYLHMTTGTPTAFSDVAAACLQQGGSPSSSELPCTYDYDQNIPTSAPSFSTLPTESIESLDCLLSVTNSNADTMEDDDGISAPDITTEHKTGNMQQKSKMILSTTSITSQEPLSRTVSSAASSESADAQTRQEREESVSQGSSDPQQPNKESKGALEPAGFKTTSNKRLRDHHNSHHVDHDDEGNCTPGKPKPKPKTKTRTTKDKHAEKQSSYSSCHSLEFGQ…
Gb_12493	GbbHLH023	MASDGKEKFGFPGKALLNYKTSGSPPSTSWQSAVANAAMNMQESSLRVPSSSESLSNSFFSLNWEPSIDQSIPFQSSLGSIVSPSASTTSLPSDGLPIRELIGRLGGNMCNPSAPSPALGSTMDTVLNMGIAWNPLNPSANLNLTVDPSKGALSIQGGTLNPPHSLAQFSSDPGFAERAARFSCFGNQSYSELATPFNFPDSEASFRSTPTDNGKISRVPSNQSLKTGLPINLSNMVEAKESTPSEAPQDGAEADPRLADRKFSRLSRSSTPVSTDDMRHRLGTSGNESDEAELSTGREECSSSDQITVGEPGSKSLNEIHGRKRKVLPKAKAKDVPSIVASPAGRDAKNLEADESQSKRYKTAESGSKEKDDSKSKVEQSTSVNTGEGSPKQTKDSAK…
Gb_12744	GbbHLH024	MNGLEMRGFTGPIKLLDEISMSEPSRPPWTMFSDHRMKSEQIFSLANDSYVPNGSLCRLPDFQGLNFPYSYGAGGSGSGGGNGGRINHHHHNQFGGVSGMCEQMRLYSHLNGGGSLVLDSARGELVNASKMMTPKEILEAKAAAASKSHSEAERRRRERINSHLATLRTLLPSTTKTDKASLLAEVIDHVKDLKRRASEIAKGNPVPTDVDELRVEADGDGGGKQGRIIIKASLCCDDRPDLLADLNRTLHTLRLKTVKAEISTLGGRMKNVIIMTSSEEISEKDEEQPSVNCVQEALRAVMERAASAELSSGSLASNKRQRILPLDATSSAI*
Gb_13123	GbbHLH025	MGDFNVLGSSSRHMENQALASTTNSSGSNASTTAYMLPNMDYTECRVDDLSQELLHFFNEIPNMVDPLLDESPSSEISSHAAAQYGRSNSAIAGTELVNMPSTSPGRDQVTSRNKNNKDVERNWKFSRKVSMKRQRAPIVGLSGRDDHILRERQRRDDMSYKFSMLEALLPRRPKRDRTAIVDDAINFVTEMQKTLKRLEKKLQDRNFNLWKPRAELLGFDLGCQSDIEAQNPASHITHFLQRPPSDIQSAIHQPETSPEIHVSPGIRTGDILIEITCSSRSGFMINLLAAMEELRLDVCHCNYSKKSPDILCIIVAKQRPLFLQQPLEKIVTVLQYAFS*
Gb_13550	GbbHLH026	MVFNAGFSYQGQWHSREVALLFKSLINAEHWVIQSAYGSLTGSTDGSSNSVRVDRWRYSASKRRNKRERASEQTTPGFSCSSLDSALAMANNHSSFGCLLNTMDTESCYPEQCAQEFHEMSSKNAFGGPRRTVVGHMDAAFASFACSEPAFAAKSLQNPSFSCIMTGDNLLDACKFSYEGSAEMNGNASFLSNPVQFHRPGLQNAINLQSGWSNLDASKLGVDVSKLVPSSLAPFPSNPCLVERGGKISSFGNGINVENESNPSGNVTHAVSNLQPAVEKGPEHQENKSERLCDFSEQAKCANDVLGKRRKIERGPKVLTAAKNTKTYSHGTELQESEENKAKRCKDGENSESENENGNSSESSSKKGKEKYSKFCQRDDNYIHVRARRGQATDSHSLA…
Gb_13728	GbbHLH027	MELSSAQWLSGLGMEDAALIREFSNAMEPTAEPMAAFIGYQNDYSLDSSAILMGYESNQNLPSVAATSGSHLGIRPSEGYIGYKRPAKQAKSNTWDSAFGQCFSSNVSTSSLPSSYLQNPQQNLQQQVMGQQMDSYNITNAFKLKDETYETVAPMTPNIQGEFVVSQGSVGHESCTSDNHKSVDAFNFSGGRDFSVSLGKSFRGNFGSDMQIASVPVAKKQTNPPNKTLGHTQDHIMAERKRREKLSQRFIALSAVIPGLKKMDKASVLGDAIKYVKQLQDRLKVLEEQPPKKTLESVVYVKRTQLCIEDDKASSEENLSGEDGTARSLSPEIEARVVDKNVLIRIHCEKRKGLLVKSLAELEKLQLAVVNASILSFSETTLDLTFNAQREEGCDLSVK…
Gb_13867	GbbHLH028	MLSAGRFDSNRPVERDGNEGLCRVAGKKSEESSKPKDIVDCPQIPPKDSMNHCVPDWDLKDGIIPSSDFLPMARGNWDSLQHRRSDDEIMELIWENGPVVKQSQTSRLIKRPLAAHLSKTVQNDDAVLPGKPCAAGKDNTLESVVHDVTAADASSIQEDEMASWLHYPLDESLEKEYCSDFFGGMPNTNVHMIRDTLGGHMSSVPAEKVSNDQVQKESPLINDNNFAPRTGAIASMTNTVNIVGAGKAGKESGLKLVSADKAMALGAGRASGILPQSGVDAFAKVRTTTQVPVSKWYTNVQPFSNSKDDQSSCKKTTAEVSVSSLTMPPPKMQATEVVPLKPVRSRLMNFSHFSRPAATMKANLQSITSARGLSATERCNRLAKVGSDGNASAEPSMME…
Gb_15442	GbbHLH029	MEDQALEDVHQRQFRIGLPWPAVKLFLVVAGCSRVHQNFLSYKWSTPTHRNDRLRSAFFFCIFGIQSAAQSMDFIFYLDDNSRSVVMRMVVRMLGWTHIVIWSLEQNIAPHLVCKDGWYNSEMEAGPSSMTESIGLRLFNAYKLCRFAPEAGVPGLALNASSFIWLALNELLNLSSVQAQREFYRLNLVQTVVFIPCESGVIELGTTNMVRADEQIKISSLLTEDIIRRISLQRPPASTLPMEQGRPSSSSSSLISRSIDSPETSSLGTLQGDQTKDADREFLAQLSIPHSVHQFIPLTCKFAPPESAPLHIPPSLHFLQIPSITGVEVITPGITEDCGQEPRSHEISIQPTPEQLQKMLELPSVSNIRRGAFGRWRSSTRRLQTRTTSAGQYMFKKCL…
Gb_15579	GbbHLH030	MDMGEQCAIRYKRSKLSKNVVSERRRRQKMNKLLYTLRALVPKISKMDKASILADAIDYVDELKNQVETAQSDVQSTNSSRSSVETRVECETDSLTIRLDASTRYSSGRKYLVQIDVRVVEASLVELRIQCKKESGILFNLTRALEALPLRLKTAALNTLDDYLILNIILQGEESCSTSEVAVKKAIEDCFSKQGLTLTGNVIQHCPVHEFK*
Gb_17233	GbbHLH031	MEKDDANCILGSLDCMLHFDMPNTSSCPQELGTTAEAARFPEKVKMGSILLEALSSQVLNSSLSHSVQEKRFPETFHFPERTSNLALLQMLEGIGVERGEGLPSSFNDDGQSTQEPQKPWPQQGFQELLALPLINKLPDSSAFGLVARDEFLQSDYDLNMNVSCTQRKPNYFLQREFQQLFEPESCITHASESCSQMKTEPKDQYSSLEAPEEGASSALNQEPNSSNTANSSQNCNDIKFNATSQLSSGGGPEVVYERRKRKRSKACKNSEEVESQRMTHIAVERNRRKQMNEHLNVLRSLMPSSFIQRGDQASIIGGAIDFVKELEQLLQSLQAQKRRRQSEEGSYSPASSIPFNGFFLSPQYTSYSSQWSNSKYAVENYLDPANELTAETKSAVADV…
Gb_17737	GbbHLH032	MGPDAIAMAGMKLWSDESFASNNAMVEAFAGSCSQLETSLPWNAMDANNSFNQETLQQRLQNLIEGARESWTYAIFWQFSYDANGGMLLCWGDGYYKGPRDAAEEEKSKKTKRSHESAVDQELRKKVLRDLHALIDSGTEQESSSDPAVNGGLDSISDEEVTDAEWFYLVSMMHSFTGGDGVPGQAFISGLPVWLSGSHTMEACNCERAKQAKQFGIQTMVCIPTPSGVVELGSVDLMSENWSLLQQAKSSFTFSFSLWEDNGNDNISNNNNNNSNQSFWVPTSPFLSGPSSFLPQSSQEISMGDLGFLHNEENRNPSSFPPPRNANLEENRNPPQFPVQKTAFGEENRNSFPFLVQKTALSEPTSPLNKIAIVEGNHNPSLFPAVQKTTVLEGNHNSL…
Gb_18877	GbbHLH033	MLSRVNGSVWGLEEEEEASWRQSATMTHTSNDENLPTFKAMLDDEWYTNTNTNHNNTNNQEACFNIIHQEMKDFGCYSSLVNTNPETNMLLHSINSSSSSPTSIFSLDPSQVQSFLSGHSSNHPQSISSLSDVAGSNSFAANLELQPCEGVVVGNANTNSAGYLYGGLFNTANGARNRASPLQTLSIPSPRSPMGGFPSSSPHSQITTPNLSPHSQMGTPNLSPRLPINSSNNNLCDAGLFNNNNLSNLLCNNTNNGSGNGLGNNSLSNLMTGRGSVLNFNTSKMLRPLEICPSMGAQPTLFQKRAALRHTLSPAAPLSSSPLNGRSIEILDEESPNNNNSNNNNVRGKRKLLLAMGGNDKKEEQKDEDDMEESNDGSGVQYDTDDATNTNKAEETCED…
Gb_19402	GbbHLH034	MQVSGALACNHEKTAVTDQSGQHGSEIMQLDTSPDDCSNDLGSELPLLGSDNSMQVKGGCDHGGIHPGSNRTWPFLRDEISCHGLQSSGGTQQIQEDHTGGLQEDESAHYSRTVSTILQQQQLQHASCQWTDQPMSVLYSRRRSINDDDDNSNNNNNNNNNSNNPRHCAFSHWTNNCGHYLVQKPNSQWMLKYILFNVARLHAKDREEISPKLGIREGENGSRTAARRNGQDELSVNHVLAERRRREKLNERFIVLRSLVPFVTKMDKASILGDAIEYVKQLRRRTQELEARSKQMEAELKARHSEAAKNKQLNITQEKLSRQNSNGGILDQELVSSSRNFSSDTDQQCKTPRLEKRKIRLVEGNEAAIAHKKVVEGSNVTDVQVSIIEHQALVELQCP…
Gb_19452	GbbHLH035	MQQFGGGLTTMYEDYLDPQHESNMPPDDQSNCSGIMCLEENLQRPLIRLPNFSLGELTQNNISDEAGIGSELQQQLNFELEQEYHSQMMQDVLQQHTNLHQEICSGQQPTATTSSWEASIHEMQEMTLFHQQQQQQQQQHLLQVQDPQHHMSSFTSAFTGNNTSNNSTAYPAPELLNLLQLPRCSVPSTTNISFGSKKHLHSLEMFPILNSEMGDHDSTLVYDPQISFPPQPPLLRDLFHSLPRNYQLPSKSYFGIDDKEAALQEAEGRQFTNSILDFKRDISLSKGEIRGTNHFATERQRREYLNEKYQTLRTLVPNPTKHAVASASFDVESFISCIVLMICGLFHYSIMTPCAVHSSTCLLMSFVADRASIVGDAIDYIKELLRTVEELKILVEQKR…
Gb_19517	GbbHLH036	MEANSFSLSYPLNTEVCPHEKIVWNIADSSLKQPCEAEAEVEVDLHDVVQESIWEELDLIGYPLDHRNHDLLRINSPMEPVKLKYSKEKLQFAEQGRRKRMKDLFTTLKSVLPSAHLRLDKCSLLEETYNYIGRLQDDLQQLKRRRDQLQATHTVSRISSVEETLTDQHCGDSEKDCWVLNSNNPNVLSKSLGKRLPSGWAVTGLWQPFGERSPGDGLQGIKYLLKGKWKSLIYVTTSQRMRRSVFDVRMSSFISFVQNNKASTARLAQLVERKALNLVVATDSQSSTAVDDSIKNGIIYSRR*
Gb_20300	GbbHLH037	MAAFSQDQAFLESIVQNCGTINSSTTSEFQKHREQYDVSHHHHHHHLPHIADIVRPEIHGLDFDSCAVSTQRQPNLRSVSSNVLPVSMSTASIHALPMLGGNSLSILGRSFPEPKVAALGLQERNLMVKKEADWLHEQCSNLSALIHSPSANALADDPPSIHPAVHSQSPITEKIIRHNCNPRQEDCPPGHGAIDGKQCNGISQPHQAHYAANNFKESSPISEIDDTARAGNPKKRKCNRGTNATNVLETNVAHSGPVVEPLKELEETAAKSKRFRGSNSSKDHQKENSKPKSDQKTIVAASLPKEKLNAEPPKDYIHVRARRGQATDSHSLAERARREKISERMKVLQDLVPGCSKVTGKAVMLDEIINYVQSLQSQVEFLSMKLAVVNRDIGIEIDN…
Gb_20471	GbbHLH038	MGSPQSNKWMSFFEDNLLEDVGQPANTLFWYSQAINDQPDCSGENDGCKNDSDDQEKLYPRKRPRDESCSRAGTKACREKMRRDRLNDRFMELSAILEPGKPPKTDKATILCDTLSVMNQLRADASKLKDSNDQLREAIKELKAEKNELRDEKTKLKAEKERLEQQVKAIMAVPSGFMPHPAALHAVAAFAAQSQAASNKAMPVPGYPGMAMWQWMPPAVVDTSQDHVLRPPVA*
Gb_20754	GbbHLH039	MQQQQQAGSSMSGNGARSGVPELPFPGWTVSPAYNVAPFHHQMTSGRDQMMAMAANNQAGSSSSSFSGFRELIHGAPLQFSYDNQHHGHMIPGMAGLSSMNEHEKAYHRHVFQPVLMNSPALEMTNSCKMTAQEIVEAKALAASKSHSEAERKRRERINTHLATLRSLLPSTTKTDKASLLAEVIEYVKELKRHAADLAEGSPVPSEADELSVDSCTEEGRLLIRASLCCDDRPDLLSDLIKTLRTLRLRAVKAEMATLGGRVKNVFVVTNGSEEPTDSDKDNPSVTCIQDALKAVMERQNSGEFSPGTSSGNKRQRQLGQFGASLHILEDRSSF*
Gb_21006	GbbHLH040	MENQDSPVSCLNLPTQALEHIGLESELTWMVQESCGMPILSGLKPSSQTDQLFGAFEVSSVKTSCHQQPQLIPPKNDSMPAFAAAALCHEEFRLVDAAEKTSCYINSASSAAEFKTSICQDTFSIPTNGPCNGDFAQNLTHVHLLDGIELQVSEACHKRFILFDQTGSRGKIIFNPALVYEFSNLLPNSANVMEDINTHNVALEKGTTSKAPGGCNAIDCDSRLLAYRESMASAFAALQKVRTCGLGSMTLGDLGNSFVAYSVGGGHGSRLSCNGSSQVNVRGSQSQLHEDTKDLEALLGSDDEEEVSTGHTPCDVTGNNDPTSIQDSTEINTSFPPMGISCEKQGWREEEVDFIPSATEKNYASSNLCSSPTATWESEIQPECYETVMDCDNSDKQFC…
Gb_21105	GbbHLH041	MENEDAHCTQEAVRSWDCMCSGSGFQDLDHFPENEITVNMVLEALTSQILNANLGRSPHQEGFQESMHSGLQVFQMLEGLAMNRQGVRCNFGDNMEEKLAALEQLEKEHKPWQHGFQELLNFPLSQELNIDDSTFAISREFKYDTNMSTGCAQIRSPNHLARTQDVQLFEPESCITHVSESSSPVKTEAKDHNSTSDALEEGVTSATQEPNSSTLTVNSSEPPTVAAAPPSPFTTRTSDVRDRRKRKRSRICKNSEEVESQRMTHIAVERNRRKQMNEHLNVLRSLMPGSYIQRGDQASIIGGAIDFVKELEQLLQSLQAQKRRRECAEGYSPNSPIPFNGFFLSPQYTSYSAQWNSKYNMGDHDSFDPANELIAENKSAVADIEVTMIETHASLKILS…
Gb_21415	GbbHLH042	MAPTKLNGTDPLDIHRGCKLRKQLEAVVQSIQWTYAILWQPSHQQGVLEWSDGYYNGDIKTRKTIQPMELSAEELCVQRTEQLRELYESLSAGESNQPARRPCAALSPEDLTDTEWFYLVCMSFNFAPGFGLPGRALAKGYHEWLCEANDADSKVFSRALLAKTVVCIPLADGVLEFGVTELVREDPRIVQHMMSFFAEHPKPVCSEHSTSSPQSSDRDEKIAQQFAAGVAHDQMGMAALMSSDGIVCEGQNVGSSCITECGRGQYPQPLQLRIPTFDPNIVTECGHHGTERMQVDICEHYKTAASPDDCSNDHAPQLPLQGENGGLRILQQQKDHGNDSNHVHPVSLDQAWPYTLQDDITHGFQASGNSSDCVSQSTVNPQLCTYSQPGVIDLGLMDQ…
Gb_21995	GbbHLH043	MEGQQSFTRAEFRGLCSHASLAGKAAGFRRFAPALNGPTRCTSPRISSRLLSWHGKSALCGGGKTGTRHAPAMVWPCMAYDGNREIELFYASLFAAWKIREAILIGHSTKVDLRTGAMKNAAAALSSRPPERESWTKRFRAGNRQDCHRQWPNTQAAVSVSDNDSWPDCSTSATVCDIHGNFTRITTPGENSATSSLLSSCDYWEPAVNPLENSIQQAFNWDSVPTSSSDGLLFNLQSTRSSDETGIPDLRAALLASNSQRFAQSKLMPAIAGFTSTDGTKGEGFDKQNLYIQQQNAPMDHSGNGQTLHNRTNMAWSCGNTTSVNFHPGFNANMTETVKREEFARFLNSRSRKVRFEEFNVNMDTDSSVALKHQPSGLKSDSFRIGNSSAVINQEEVAR…
Gb_22201	GbbHLH044	MQPSSILGPQGGPVQGVSGVTACLQELHSQPQSNISSQLDQTNQNQPHHHQHVMDDFLEQILNMPTWSDVGGGGKAPWEYNGITSNGGINMDTAQNNQKLFTMSLMPPGIGPMGSQGLSSTAREQASLQHGENLQFSFDDSFLASRLQQQQNENLIGPAQDTPGSMVLQLSTGNASASQLLAAIGTSSRSPTVLARSPSSAGSSGSEGSATHQPSADNIQSPTRVSHTWHASYVGGMLSLPLSLGQGKADLLHGMDTSGNEARLLGKRSRAEDDTRPANTGRDAHLGGLFPTFGGGHAVRPNHQHSHIPQSGQGVPFQTYGAHTAIAQPQQPPGGVGGTPAPAPARPRVRARRGQATDPHSIAERLRRERIAERMKALQELVPSSNKTDKASMLDEIVD…
Gb_22275	GbbHLH045	MHISRPENCSSRVQILGREELYGMPQILPLHQTTCVNNPSSLQLRDHVSGCKVSEMETLIQMGGFQQYRNSVNNEEFTDLGIMALQDPHNGPLQPDDLSAIIQKKYNGSGSLKPSSDYMDQPNALPILEQQQEGSVLVSDSQVFSLSDLEADHMQIIHAKKTMPTVQCRPSKRWAGLPGERKEVLKQKKCASLMTTSKRHNHVLSERQRRQDMNKSFARMRSLLPNPDQKIDKATIVFEMINYIQTLQRHVEVNVKKCSTASVLVPNQGNPINDEHGSIHPASHNPSSECMGRNAIVTAPSSDQKMKENTPKITLHYDRNDIFITISCLKKVNLLPSIVLVLEQCKLEVMDAFVSATDTMAFHCLHVKAPEILNTFERESLHGNLQKLIRSDFEITFEQ…
Gb_24992	GbbHLH046	MEQITSGGHSSSSNHLLYSLQQPRPDVTLLANNINNNNPLLACYLNGMEMSALNGQRPRLNAQQLNPAQHQQCSPTNPEQIHCSFSEMISDGITASEWQQFAAQNGHLMTANRVGVDNFKRLSEGSALREMLGGSLSSPVTQQQNQLKNVPNLQNGWPNLSNNGDNIALPNRGGGNNSSSMPLAAPACLTPFSSDPGFVERAAKFSSFNGNGNTGISTCQKVSTEETAASTLEFVSGAARNMRETACSNDSDAAKTIRRTGSCPPVVENVADDTEKLTNVTDESALSDKVSAGDAKFPSENAVKKRKSDRYHHGTPLQNIKMGDSEEFKEKKSKAVDVGVKEKENMKTKGEQSNSDNSVESIPKAVNENSKPSENQKHDYIHVRARRGQATDSHSLAER…
Gb_26391	GbbHLH047	MLLQLSEQMGGIESFDFMSSEWLHHFSNLGEYEPIQSMEYSSCTNTVIRDIKPANSSTALMSNSNADQQAFSWNCTSDQMHNNFWGLGTQGEEKLEGADTSLDKVQHQVINPLISIPAAVGHMDSQGVKPIQDCFSDDTDDTDEGGAFKSCQSGRSAVAKNLVSERKRRKKLNDRLYALRALVPLISKMDKASIVGDAIRYIQDLQKQVKEIEADIAGFESNQRQYDRGLCSADSSVEIEEEIGNTLGVSGNKGADKHFVHGAVELDVSKVEERTFHVRMYCRGGSRVLVNLTKALESLPLELKNANITTFDAHVINTVVVKIKDMDETMEAEALKKLILNGASQYGFHAP*
Gb_26399	GbbHLH048	MGGLESFDDISSDSLQAFLNLMEHQNANTCNSQQGSNINCPPSNGNNIFHFNGVLAHEEHALLEAMDHGLLLKDLDYVASAMPSIPSSSDTEQPWSDHLWTSHDLPAKHHNFVPESLITTALEKGNSFHLQSLSVGTSKVEGHPTSASAVSNVNGSSPKAKGFSKQTSQLKDGYSSDEIDNLDDEDEGSKSSQSGRSAESKTLISERRRRGRLNERLYTLRALVPKITKMDKASIVGDAISYVQDLQKQVKEIQAEIAGLQSNITSHDSTPKTFDSNSLTEMDHNQMQHDDRMMNVNNPHQASTRKEGNKAGLKILEIDVSKVEERTFYLRIYCKKDPGLLIKLIKALESLQLDYHNANLTSFDGHIIKTVTIKIKNWDEAMDAETLKRIILDAASKYG…
Gb_26693	GbbHLH049	MADESETSATASSGGNSWWNAAVSAGGTSLSQWSNISMLLPVTQSQQPSPCSSALTDLQTLNWSSDIPNSGRAGDQDVDNLSSSITNNTSSTLTMDSSNLSHQDLVDSGSLLDSSVQMANFGTAVSDSQLWNQVLLGTSGSSSEAIQSSMQNTPVGNLREVFYSRALRQELVEPSDHLKKIEDVQPLPGWEFRNLISFQPEDMNLSNIGKQISPLLYNSQLVDHDRLHTSNNALPDLGSWSVAPPDQQPGHHGLVAGRTICLNTFSSGLDAHIPQFDLGRIKQEYPMPYTNALGISPTNSSTLLQGFGAELNYKNEGFPHMLAESGNSKAFLKSNMAAGGCHITGDDQFSGRWPSSNSCSSGQLPVALSHVLPSSPSKQTTSNLTFGNSMNKQILDFSS…
Gb_26735	GbbHLH050	MSASYGSSAFLPRSDSKEELHVETVFGSIPIVPVDVNAASRICIDDPFSIMNPEYLCMSSPGLLDPGRNQFNSSLFFQKNIPDDDDCEVPSLNSSYLVRSLNPTLPTGKRLKKTGANSGNNIHKLIERRRRNDMRTLYSTLRSLLPEENLKACYSLHLSFTGKRSLSDQLQEVVNYIYQLEKKVKELGQKREEIRISDNTKIPSDHDAHSSKLKVCEGLPYHGSEGFPKVTVEYAGRGVQITVNMFTNQIIFSNILLALEEEGLEVVAAVATTINDKICHTIHSKVSDPHRFQCGTLCEKLWQMMAGSLHDS*
Gb_26737	GbbHLH051	MAVPCSSFSPIFLHQRDVEEQFQVGTLFDSNPSVSAHPPEAPGIHIDDPFPLINPQYIMCKSYCHVPDLSASQCYSSLGHPQNDLVGSYCGRQGLNSGYLVRSSEPTRIPAGHRRWIQAGACNSRKNVRKVIERKRRNDMKALYSVLRSLIPEESIKGKRSLSDQIQEAINYIHHLLKRVKELGQKRDEMRISDNIKISVRIKVNTFKDLFVFSDLLLALEEHGLEVVTAVATEVNDKVFLTIHSKVSTPHRFECRALYNKLWALMGKRVQDAYALEDL*
Gb_26744	GbbHLH052	MSAPGNFSAFLLQNDAMEEQHKFGTPIASIDPFLSTEVYETSRAYVDDPFSIINPDYICVSPPNVLNLNRNQSNSSQVLQEKKIDDDNCDTTSFRSGYNLARSWNPSLPGGKHWKKTGANGGKNIHKLIERQRRNDMKILYSKLISLIPDENVKGKRSLSDQIEEAINYIHQLEKKVKILWQKREAMKISDNPKISSYHDMHSRKLKKCEGMPYRASEGFPKVMVEYLGPGVQITVNVLKNQIVFSNLLLALEEGGLEIVVAVSSTINDKVFHTIHSKVPDLRQFQCATLCEKVWQMMGEGLQDTQGSVNLSM*
Gb_27302	GbbHLH053	MEYEFYDHSIALLDYSDFNEDLLFLRSVNFPSEGSANYSSGVEQIAGMVLQALPQESSSINPLLINGNTASLQKSEGWSASDSPHGLAPSIESGNTSCAASICKQENSNSRVKVKSKKKNIQRRQNTSKLSVDPQSVAARHRRHRISKRFKILQKLVPGGTKMDTASMLDEAIQYVKFLKTQIWIHEMMGYGCNPVPNSGLLNSTGFSPIVQSPLSSSNYSAFAQSNTFNTSVGYYEKN*
Gb_27869	GbbHLH054	MQHSEFSFNMDSKNDQFASLHKDIMLQMDQYTLEPGIYSFNSTATPHGLMQLDSASSLFGSSNNSDSSVSAASPVLFVHEPECTAFEGLIPMGNYIGNVDLNAQANFSSCNTQSTSKGINSANNLTPNLAFGQRDCNANEGLNSTPSSSTFSTPSGSEDLKAINSSGTNTETLQGSKIFDKSPLTNPCSMQVPRLNYLSRLQAMGGDYTNHNNSAQDSANSGAGSMDAMREMIFRVAAMQPININPESIKRPKRRNVKISKDPQSVAARHRRERISERIRILQRLVPGGTKMDTASMLDEAIHYVKFLKMQVQALEAAAGSKCDTWGRLNHGLNPSPNLNYPSFSNINSCPQFMNSNFMAADSRACSYNGLM*
Gb_28301	GbbHLH055	MSELHASDHLCSQVWDLIPSDEVHKFESHEILMQLHGSNLSEQWTASDSCGVLVDADMIGFSPTRKVSASTSPSISREFMAPNDTSEHIARDEDCKNENIQSVSQKRSLKIMVSDHETHIWTERERRKKMRTMFATLHSLLPHLAPKTDKSTIVDEAISYIKSLQQSLQVLQNQRLEKAKAASSLEYRSFELQDCIEPIHDTVVVDNWQRTVQNPIPSPMDHTLQTWSSPNVVVSVCGEEAQIGICTARRPGQLAAIFYTLEKHSVDVVTAQISGDCYRCMYMIHGRAATPAATEAFKLVIGDLVLYLSSL*
Gb_28786	GbbHLH056	MGTEAAATLRLWNEEDKAMVNSLLGPNAFEYLMMSHFSSEGLVSGVSDGALQHKLQNLVESSSINWTYAIFWQLSKSKNGDLVLGWGDGYFKEPKDGQEVDQTRRFDRRFAETEQQLKKRVLHKLQSFFGGGCEDDNNSFMALDNVSDTEMFYLTSMYYSFPRGVGVPGQTLASGKYIWLNEINKVTNVCTRAYLAKAGGFQTIVCVPMDNGVVEVGSIDLIRESKDAIEMIRSSFNENATDENRSRQTVRVSPFLPFSPNPIRVNAVNGKAAPLLKPSQDWKIFGQDLSKSGESIVTKVEDRDLHYHPGFRPAYSHASYIPNEQRISYATNNHNGLQASNWNQVNGSEAGEIYNARDLVKQPSRSSSVSVAGPSLSVAARPCVMEPEEHSDVEASCKE…
Gb_28850	GbbHLH057	MYSSQSVKEGLKLPPTTLARSTSNGMKMGYSEKSQQDLMEVDCSSRPSVCSNNDNHMQQQASSGLMRYCSAPSSFLASVVEEANDYLPRGSGPQEPAGNLIARYFSVDSSSLTSESSCGAIQSNGSNRSNQENQHHPGEPNTFSRMNGTGARLRRSSAGNDEMAKHPHLASILENGPEVVSQDSYCSSQMMHPVQGPGSGMENSYRMNQVCCNPLDSSGTRHNNLAPPSTKSTLTRHSSSPAGLLSRLVVEGQGVFENGYPVGAMRNIGNLASENGSCGDMVSPNRLKSQMSFSRQSSSPAGLLSQLSEMGMPEVVDKLNLPVVGSSAESLGGSSSDDGSLGNGNGGQCYITGFQIGSWEDAAMLSENFAGMQNGAAYAARKRVRELNGKMIPGLNLIE…
Gb_29750	GbbHLH058	MAAFSQNSTDDGYSLSSALYNSRTLDTYLPSVEKLDCVRSHALDNGFAVQNNLVTKALPNAALASMPVSMNAYAIRAVPGQKSQDMYVSASNDSVWSNALCYSNDEATGHAVTTGYNVCENQINFKLEATSATNSNARKEKKRKTNANELGTTGKKARVNQKTGTKCCRNSTREKACHRNNLRESVEIKNKVEGESSKEFIMVRARRGQATDRHSLAERARREKINERMRFLQDLVPGCYKAKAKTVILDEIINYVNALRNQVEFLSMKLSNATPRYDFSLEIDDGLFYFKEPFLLQEYGSTVPFMASQGAANCIIGKSQQPDISVQATTSFNTITGTTSCLTPANERAFAATQKLRFFGCVIRRQIDAMLSSRASWNIKIKSFEWPTTWSPVRADDKR…
Gb_30387	GbbHLH059	MRNLIVLVVLHIFGTEAHNIMSQCVPAWDHVSGGESDQIGSLAPNMYCVSKSKSSDQEHGDRNGLTDQLPAAVPDYEVAELTWVNGQPYMQGLGSKGPNRHHHHHHHHQRPGCGAHGLPCHWPNESAVTRAARSQGNDKEVDGTLDAIVARSMDVPVANLPLLDDEMVSWFQYPLYNDNFNGQEGSNMQQQHPRKADKSICNNTAARSSETNPDALVPSNIMRPEAFVNTSIPANPTPYPSTSGQQTGTDGSINFSHFSRPAVMMKANLHTLGTASGPTNIQRVRQHSGPMDVSSDAMPVSIVGSTSGLCTNSFASEEADRPQASTEAGANTLLSKNQAAGINNLARKGSRPLPSAPSSNDCITKALEESQNFSMSGSATIGRERTNSETYDAMGITFA…
Gb_30715	GbbHLH060	MYNIPGQGISSGLSMPSSSIGHPDSNGPQMRFSHFSTDSEEAQQMQQQTSNLDFMDLDFKPSVCNISNSGGVMTSMERGLSNNYQGSTGLMRYHSAPSSFFSSLGEDENNIMPHLYGCDSSLGPHSGIKAMQRNNSGPLSQQLRENEPAKHLGECKEFKNTNVQHPSCLKRSAGSVTREDLGKHHPLVAILENGPEVSHDCFGTSQMSMVCQAQGSQRGGQLIDNSYQMNSVCHNSLDSSGGRMGGISSSSSKSTLIRHSSSPAGLLSRLIADAQGPFENGYPSETLRNSMGMGSSCGDMVASNRLHSQMNSLRQNSSPAGLLSQLNIDIGMPEIVDRLNMSMVGSSTENQAGSSSDDGSLGNANGGQGYISNFSVGSWEDATMLPGNFTGMPNGTNFA…
Gb_30839	GbbHLH061	MPLLNPAHHLKVLQSPVSTSLKTCRRLSIFHLQKPYSSPLQSKGLASLQGNGLARIYQSIAAHLLSYKILGKFVEHFKDWNDYGLTATQRLKFGIKIRYVVPWKGSLNQGTVDLDTSCNPEAVSKAIVISSFLVSTVGDYGGNNGKDDPALALRETSWINMAESWQTRQSVQKSTIHAEKMASSLVSACSGFSLSELMMHPLEPSAREVLPCSSWQETVTSPEDIRPVNFFYPSVNMDEKLFSHPDVKTQFNGVNSFSSFSKSSCLDSEKLQASFQYPTCKSKTIQQSGFNYGQPGFLPYLEAENNCIYSSTVSTAALPISLDQTQSLASSSQLDFFSNPQVISEQINHALDGQMISHSLYEPMIYSHCNNMPPANAISTRQLYWAEPGSLMQTNPTTS…
Gb_31175	GbbHLH062	MTTPPALFSSFFLQNDAENEFQGRTLFVSTPFASMDPREDPLVCTDANVEYIGHSSPKVFDATVNQRNGCGTLNGHNSIKSGSLFTFCKSNSRNSRATNKQRIHKAVERQRRQEMKTLYCRLRSLLPEENIKGKRSISDQLLEAVGYIKHLQKKVQELTKKADDMRISNKRDMIFIKGVHHSQEKVCPGRSEAFPPVKINSLGSALHISTNTFKYQIVYSELLLVLKESGLDVVSAISTAINDKVFHTIHAKVLDLHSFESATLYNKLYHLIGEKMMQHA*
Gb_31407	GbbHLH063	MAANTSQTLIFQLPSQHCKQSAKNFLKRRSEIDLEDLFLDADSHQKDLYMLNFFLQENASVCDTPSEQLARHSLLLAGNHVADHDDVAIKATRNQRIVFSEQLRRRRVGQLFAALESLLPIPANKVARYGLIEETCKYIHNLHSQLQELKKHRAQLLAKKEMHEKLNHSTNVKARVEIYGREGIIITITSSRNPRYLWRIYEEIEAYDVDIQSADVYTGDSIVFLYFHASCSAEAWKQLIQRRQSLENNLQNLY*
Gb_31785	GbbHLH064	MAANNLVLPSPNAVLPPLPQCEAHGACRSVKRPSEVDLEDILVVEEADWHQLCSSIISPFGYLSDCNPSEPPDQTISPSHHQQIHKFVETVNIPERDQSASFAEQLRRKRMNDLFTTLKSLLPSALPKRDRCGLLEETCNYIRKLQDDLQQLNRRSPKLQANKFVSHKPLALAAETLNSPTDKISPDVEVKFYGSEGIIRISCLRKPRNVWRIMEEIEEHGLDLQMSQFFTGGSFFFLYFHGIFQTQTCPTPQIQTSLESRLKTVY*
Gb_32265	GbbHLH065	MDLAKCNGSNFMKIYRNGKLRQQLQAAVQSIEWTYSVYWQLSPEEELLVWNDGFYNGGIKTRKTVQAMELTSEELCVERTLQLRELFESLSGGENNQLARRPCAALSPEDLTDTEWFYLISMSFEFSPSIGLPGRTLAKRRPLWICRANEVESKVFSRVLLAKVFPHIKNSLPIWSYKLIPTLMVVSVNAILAIHQLWAGIGIDTVFARALTFRQVNVFQQTVVCIPLIDGVLELGVTDLVPEDSDLVEHVKSFFIDRAQPIRSEHSASSPQNSDGSVVGLQSSESIISESQNVYEITAEDYQDEYQGYAGYYGSESIQADVSEVLTTGIQIPERNASLHRRNSIISSRSHPESVQIWPYSHENTANGVQAENMGHDNSVGDRNPQISATMAGPKFSHG…
Gb_32351	GbbHLH066	MEKDEGSSMPTIFPALDCSLDQLQLLKPPKITDSTDNMESNPMGNALLDMFNFHLSSGAGCSSSQIDRLSFADVMQFADYGPKLALNQTMDDQNEVGIRDPEHGFDPIYFLKFPVLAEKSDHHHHHHHHKVSDHNNIHEQLGLANESEEHYDTENAPSVCLRKFQRGSYDQEELEQGNQYDVPSSENASNLKLDQHNLSTNSTNTTEKLGQNEQQIVSLDAPKLAGFSSPNCNPELPQSKPKRKRSRASKNSEEVESQRMTHIAVERNRRKQMNEHLRVLRSLMPGSYVQRGDQASIIGGAIEFVRELEQLLQCLESQKRRRLYAEASSLGTRPSPTDGCLQPNIQPTFPVFPVQTDIKYLDGSLYEPLREDVADNKSPVADIEVKLVGCDAMIKILSQ…
Gb_33185	GbbHLH067	MDQFSSDLAFAGRDATLSCFGHLIYPHPITSISRSGSHSPLMETEEMKRRLDISGNESGDSSTCEQGNGLPDLPSKGSNQRKRKCLTMAQAIDVSSVSPAPRGKDTQIGETKEGKGKRQKVAEGMKERDDSRNKVEESNSGHTSESSPKQTKDNAKPSVATLKQDYIHVRARRGQATDSHSLAERVRREKISERMKFLQDLVPGCSKVTGKAVMLDEIINYVQALQCQVEFLSMKLAAVNPRLDFNTEGGCLAKNMLQPHNSSASKVFASDATAAYYQHQPQKGPMQLGLQCELDGLSLGNPSEVAVRRMRNAQFSCTNGYHGDPVFQTSNVWDDELGSVVQTGLEQNRHTPFASQGYHGLLSTGHMKIEL*
Gb_33415	GbbHLH068	MRRNCSRFITGAFWGHLPCDRVILREAPLARAKINAAAVGGEGIRGGSHNAASFLLRNRINSFPRFCLPIKSAGPIVLRRTRRSARARAAAAACPPSPSNVGASSRFYACINRQPATGMHEWLQAFSKLGAGVGGAKFSQMEERRAAPKMLDKTRSVEGSAPLLMLNRHQLEEKEEISQEKGDLVSLGWMRAVVSAQYEWFWQTIEGPCCSCVRVKMQNGAITLAAQMEERKTRSLSSYSGGRDSWTKLLDSGTDLVENTLPLLNSQSIWDHLRTPSSVPMYNMQSSTTSGEIRTLKEFKEGLLNTGRLRGIMSQQGDDISLGRHNSVEQNISGMDRFNSLARGTDAWSTSSFCNNGSEAPSIEAFRQGMNVADLERLSGYNNGKGNGSNGKINVFEGL…
Gb_33750	GbbHLH069	MSTDSTVGSSRNRRGRKQNSRASEQQINDLLSKLKSLLPEICESNDKVPASKVLLETCNYIRSLHREVDDLSDKLAELLATTENGSAQAALIRSLLR*
Gb_33765	GbbHLH070	MCPFPSIWYSSSNNISTATTLHEVCSMDSYLPPFDHKPMLPVPANWQVQAGSDVTLDSDWQLQVDQSLDPNQCPTMDFADDMLMNSYLVAKDVSMKKLCHNANERHRRKKLNSLYSKMQSLLPDPNRKRKLSIPSTVCRVLKYIPELRNQIEQLTKQRDELVAIKRISEDSLLTSAESSAADNPKFSIPSDCLQSHEFPTVTVHSMLGLELLITIYTYKAGLLFSTLLLLLEEEGLNVMNASTFVSEGNVCYNLHLQMMMGANELDIGTLRKKLLLLCEKSMSLYGV*
Gb_33928	GbbHLH071	MCTFPSFWYATSADAAVGTRELMHTNSMDMVEQKRFPSPRERELMYNVNAMESEWTKEDAQYEYLCNSDSKQLNPNSLTQDYDQLFVSGDDIFNSHQVLNCKRDIEREGRIINKEDVDILTTKKLSHNANERQRRRKLNVLYSKLRSLLPATSPAITKKKLSIPAVVCRVLKYIPQLRKQIEDLSRQREELLAITRISEETSYAHAEPPKVIIQSDLKSQYPHRHEFPNVTIVAAESELLVTLYTDKTGLLFSSLLLLLEEESLDLLNASTFVSADKVWHTLQLKPTYIINSQGVAGNRSNSQGPVGDLLWRCNAGPKGPQGAGLEFVERKGRTAIGRRNDGQPWWIRGDENLRGRWIKERWFEEQHVQQEAESSENDERANLYYCKLAP*
Gb_35259	GbbHLH072	MAGQLLSASDEYLTQSFGNSMEIDYHEVCCMKSGDQCESIDAKSMGYSQDHPVDKIHMNFGLLPQVSDHNANLIMALPLMENGHNEALTRPGEVGFQPNAEKLDLNEASSQMEDDDYDCTMSFKNSFSERKRRERLNERLYALRAIVPTISKMSKASIIGDAINYIQDLQRQVKDMEADVLRLLPKETQSKQSIPEVTPPVLIASALEDVQSHQTTDDYDRWTGNEFLQISDCYHVYESQGHFSLPVKLK*
Gb_35908	GbbHLH073	MMHFQSEVNSVISKLDRPLRNTNHGVDHEQSESLISPYQSVSWVNDPSAVLLDDKTMEVCEMDTLVHHIGDIGDWDQCLDQSHDAGCIKPLKNAAISSHHDTQFDILSALAKKCLSQSEDSVNNTSFLPVAMRSVNPALIPSFNVDPSIKQPDPHVQPCHGSMQYSDPQESIENDCKAQVLKLPAKRSGRAFQGRPFKRMAPQQLGIVREISQRETHIQSERQRRKGMNHLFERMRSLLPNASQKADKSTIVSEIINYIQSLHLQLEDLNKKRVKILSGSATLSIPQVKSEPSSGESIQSECTGSDSPVTTLSSNDEYTRKTSQLTLHFNGNDVFITMSCVNKANLLPAIIFAVEENNLQVINANVSATDTVTFHSLHVKVWKLWTSWLEKLSSVPCRN…
Gb_36294	GbbHLH074	MGTEMETALRFWNEEDKAMVGAVLGPNAFEHLMMSFVPSEGLVAGVSDGALQNKLQNLVESLLSINWTYAIFWQLSRSKVGDLVLGWGDGYFKQPKDGEEISRRFNETEQQMKKKILQKLHSFFGGSEDDNFVMGLDNVSDTEMFYLTSMYYSFPRGLGIPGRTLATGKYIWLKDAHRSSSGVCSRSFLARSCGIQTILCVPTGNGVLELGSVDSVPENKEIVQMIMSIFDDNRVRQVGHCRGSAFVPNPVRVNASPLLPKDAYAAAATAFKFPEYGGVYKGDRHKVFGQDLNTGKTRAQVDDKFVASKMEDRLYHPVLQSPHEQQHEYYLNDERILYGSNRKGFQSLNWNQVHSSEAGEIYNTSRDYHRQEHGNSIVIVNNDGGTQHGYTSNNSSSRS…
Gb_36369	GbbHLH075	MYSEHIQANNMYIKDGVDSVEKRFSVFVNCTYPDFAQNIFQPKQNLHRPPPISHLNDECGTKTVGSPATPVTKINQNDSCSNGRIAPARRKRYISKEDQIPKAKRIRSSSPPDAKEDAETEADHCNQWADSLSLENSYRENYGNPGSKAYVHVRARRGEATDGHSLAERARRGRIRERMRYLRDLVPGCSNKVTGKAVMLDEIINYVQSLQKQIEFLSMRLAAMDLWCNFGLQIENILPQRAQVPASVCPTHHTMASLQASAINNIGWPSAYAELQTCAADNYLTPFSGAFEDGFSQQGIRQWDVEVHPFLQGGLSYAGPADWRRGERQIED*
Gb_41424	GbbHLH076	MSSPQSSKWLSFFDENLLEEVGVGQPANAFFWCPQGINDHPDGSVSVEIDGSNKDTDEQEKLCPRKRPRDELSSGPGTKACREKMRRDRLNDRFMELSSVLEPGRPPKTDKATILCDAARVLNQLRAEAQKLKDSNEQLQEAIKDLKAEKNELRDEKFKLKAEKERLEQQVKAMTMPSGFLPHPAALHAAAFAAQSQAASNKTMPIPGYPGMAMWQWMPPAVVDTSQDHVLRPPVA*
Gb_37017	GbbHLH077	MFNGQSFTVGLNLPPISLGCPDSNRKVQIVYSQGPTDSQKAQQMLHIQKQDMTDLDSSSSVCNISPSGAVMTSADSGLPDNLQDSAGLMRYHSAPGSFIASLAENGNDIVCQVSGPGPDNVLAQILSCDSSLTSESNSRALKHNDSPRSSNRKPEKHMEKHNEYSRMTALNPSHLKRSSENVAGEDLGKQNHLPAILENGLEVSQDSFCSSQMSMMCQEQGPQSSEQLLDNSFKQNSVLYSPHNSTCERMASFPPTATKSTLVRHSSSPAGVLSRMNAETQCVSVNGYPDGLMKSNMSMGNLLAENSSRSNAVAPNRLDHQMNFLRQSSSPAGLLAQLSMDMDIPEIVDKLNMHMGRSSGGCLARCSSDSGQLGNAGGGQGYISNLSVGSWEDGLMLPG…
Gb_37667	GbbHLH078	MQTWGLMITEKSPETNPIPLDFVFDTMGSSSQNSSLLLDDIYCTPMESLDYSDTHSCFQSDPWLQCTALDEDPFQLFQNIPAESVNSTDLSILSQIQTNPESQLGLCLEKQPIISREAFELGVHNNCKGLITPALPSQRRRSAFVEWKASGIVLQPPTPKSRSQCLLKRCIRLLNDMRRHRILSAPILIANPHGCSTGDGTHLVPTSNKLAIHHVIAERKRREQMNHIFSSLRALLPPLNPKKSRATILLQTKEYLIQLMKRIEELEQRNSELEEALLTARRSTGNQT*
Gb_37668	GbbHLH079	MTNASPLDFVFDTMDSASQYSNLLLDDIYCTPMESLDYSDTHSCFESEPWLQCTALHDSFQLFQNIPAESVNSADLSILSQIQTNPESQLGLSLEKQPIISHEAFELGAHNNCKDLISPALPSQRRRSAFVEWKARETVLQPSTPKSLSQCLLKRCIRLLNDINRHRMPTPILITNPGCSSGGGNHLMPTSNKIAIHHVIAERKRREQMNHIFSALRALLPSLNPKKSRATILLQTKEYLIQMKNRIEELEQRNRELEAALLTASGSSAGDQI*
Gb_37672	GbbHLH080	MTAQLPLMDHDSTPDSHWKREDSGFDDCDFVPQLFAETNPTQFDFVFADPDAICSSSELLLNDIYRTPMENPYTFPINHHTPFQSLHHHHHHHLPADLSLHSQMANIANPHVHAAPNYHSFSEKQPIISQISQSAIYSFNNDCKGLISPALPSQRRRSAFVEWKASGIVLQPPTPKSRSQCLLKRCIRLLNDTRRHRILSAPILIANPHGCSTGDGTHLVPTSNKLAIHHVIAERKRRQQMNHIFSALRALLPPLNPKKGRVTVLLHTKEYLIHLKKRIEELQQRNRELEAALVTAKAAGRDQI*
Gb_39491	GbbHLH081	MAANSNSVSQFQFKSNSIVPADECYQNFSCPGRSSMKRPSETDLEKVLQQSVLEELDSFHNPTTKVVRLPQNKRHRATVAEKQRRERINALFTALQSRLPNSIIKRDRCGLLEETCNYIRKLQDELQQVNGRSCKLQANQFVSPTPLAAAAESLNGAYWPTEKINPDVEVKIYGSEGIVRIRSLRKPRYVWRIMEEIEEHGLDLQMSQFFTGDSFFFVYFHGIFKTQTSPTPQIQTSLESRLKAAYYY*
Gb_39758	GbbHLH082	MASNDKDKNVFDRRSANPCMNYQTSGPSPSWQSGQTASSAMDMVPTQSPAPNNSFFSMPSWDSCSVDKTMPFQSSTATVVSSSQGTVTLPKASESNNSNRNSTMSNGVVIREMFGRLGGSSSSSSSSSSQTLRSSGLDKMLSMGLTASKGGIFVQGGGKNPLSAHHTLAQFSSDTGFVERAARFSSFGADGHFSLTQGTTPAYSRSEVAQTFDNSAITKISRVSGIQPQKNGPNMGEIPNASTASPSMDEAGTAGIGPRTGERKAGRLSRSSTPGLGTSGNDSDEAEFSTGPEESSSSDQVTGETASKGFSGRKRKQMPKEKAMDLPSLVLSRGGIDTKSMKADELKGMKYKLAEGMKEKDDSKSKAEQSTSANTGEGSPNQAKDNVPNSDVPKEEYIH…
Gb_40304	GbbHLH083	MAWAGLLDENFSSFKAMLDEDWYTRDESLIEDIKDPCYYSSSLAAFDGNGETLEGLLGSSSVYPTTQTNSVSPRGPMGSVAMSNVCEKMNGFNDLGSSSMGRTPSALEVSQCIGTEPTLLQRRATMKKILKKNKEKSAEENENEEQSGCGVMYETDDGKAGAGEREAKNGCAPPPVNRGKKNGMPAKNLMAERRRRKKLNDRLYMLRSVVPKISKMDRASILGDAVEYLKELLQRINDLRNELETSPERPVLPGSSNFQSLTPTPPALPCRVKEECQIGVSSSGAPPARVEVRTREGRALNIHMFCTRRPGLLLSTMRALDGLGLDVKQAVISCFNGFALDVFQAEQSMEREIAPEEIKALLLHTAGYQAMMALELAPEHSIHKRNGEKYGGRL*
Gb_40760	GbbHLH084	MAPGKYIDVEDPLKSTRSNLRQKLQEVVKSIEWTYSIYWKHCPSQGLVVWSDGYYNGDIKTKKTVQEMKGSWVEQSIQRSVELRELYEYLSAGGESSQVARRLTAALSPEDLTDSEWFYLVCMSFNFEPGVGLPGQALTKEHHLWLCKANEADSNLFSRALLAQSAGIQTVVCIPLTDGVLELGATELVHEDPKIIQQITNCFIKHVKLACSEQSTSIPQILNRSEKTHQQYSQLANNVPGDTVGLQSSDRSAEGLQVLIQEFDQHEKLFTESGQIESEPVQMEMFYDAKTEYLDESLSDSGLELELLGGDDSMHLLQEPKDDLVSSYSLQTWPSLQKDVSQGLQASDNQQNEVISQSVVNAEASNCSQGSLILGSQQNTKSLQTYLDSAAQKVQEEIA…
Gb_40829	GbbHLH085	MALEGNEKYVFAGLKNYRNVPTDSTLNCQTSSPTWNYGVANYAMQMIHPITHSSFKPSNSSITLDELLPISLHTLENINKGTFLPYLKGSSENPLPNFFRERPGFDQGKCNISADESSGSDQSTGEPRPQSRKMKRRYLPEDNAKDEPSIIASPGERNTERGSNGKRAKIAEGAKEEDGIKPESETHANRPEGSPKQTEHNVKPPEVPKQDYIHVRARRGQATDSHSLAERVRREKISERMKFLQDLVPGCNKVRNAGVHFLQITGKAVMLDEIINYVQSLQHQVEFLSMKLEAVNPRLDFNVEGLLSEDMLEPSNMAFPLDTAATYSQFHQPNWAPTQVSVPCGTEEQSMGNSGDVALRRIMKAHFPPVDGYGDAVSQISNVWHDDLQSVVQLGYGQN…
