# Supplementary material for: Genome-wide identification and characterization of bHLH family genes from Ginkgo biloba
Source: Sci Rep. 2020 Aug 13;10:13723. doi: 10.1038/s41598-020-69305-3 (PMC7426926; doi:10.1038/s41598-020-69305-3)
Supplement: Supplementary file 3 — Supplementary Table S2 [file 41598_2020_69305_MOESM3_ESM.xlsx]

## Sheet: Sheet1
Table S2. The predicted physicochemical properties of 85 bHLH proteins in G. biloba
Gene ID	Gene renamer	pI	Mw	The number of amino acid	Total number of negatively charged residues (Asp + Glu)	Total number of positively charged residues (Arg + Lys)	Instability index	Aliphatic index	Grand average of hydropathicity (GRAVY)
Gb_01096	GbbHLH001	5.61	42069.7	377	52	41	55.01	88.99	-0.389
Gb_01625	GbbHLH002	4.74	160971	1468	205	122	53.98	69.65	-0.529
Gb_02825	GbbHLH003	6.28	49407.1	449	49	44	71.37	63.67	-0.788
Gb_04341	GbbHLH004	5.07	28102.9	245	45	35	50.5	89.92	-0.571
Gb_04727	GbbHLH005	5.16	69158.8	620	85	65	50.27	80.85	-0.51
Gb_04842	GbbHLH006	7.12	45154.6	407	46	46	48.43	83.59	-0.328
Gb_05232	GbbHLH007	5.99	29531.8	264	31	26	62.17	86.06	-0.306
Gb_05233	GbbHLH008	6.5	20218.2	181	21	19	51.31	95.86	-0.234
Gb_05276	GbbHLH009	5.05	21808.3	188	35	25	58.92	76.76	-0.856
Gb_05277	GbbHLH010	5.34	30346.3	262	46	37	58.11	90.73	-0.646
Gb_05307	GbbHLH011	8.16	47768.4	438	42	44	58.12	68.81	-0.671
Gb_05320	GbbHLH012	6.75	62203.8	585	47	45	58.89	63.23	-0.694
Gb_06182	GbbHLH013	8.56	31584.4	287	25	29	41.69	61.81	-0.634
Gb_07156	GbbHLH014	6.3	80063.1	753	73	68	57.57	64.24	-0.475
Gb_07223	GbbHLH015	9.28	52142.3	472	42	58	48.28	76.29	-0.442
Gb_07936	GbbHLH016	5.32	48069.4	442	53	36	49.23	69.55	-0.557
Gb_08375	GbbHLH017	6.5	39996.1	366	43	44	65.93	80.55	-0.457
Gb_09710	GbbHLH018	7.74	42613	373	43	44	44.25	75.6	-0.636
Gb_10001	GbbHLH019	4.97	80699.6	732	98	71	45.22	75.83	-0.44
Gb_10570	GbbHLH020	9.28	32269.4	285	24	34	57.02	86.88	-0.272
Gb_10697	GbbHLH021	6.87	37698.3	338	38	37	59.72	77.28	-0.547
Gb_12264	GbbHLH022	5.74	59397.2	544	63	50	57.8	66.56	-0.606
Gb_12493	GbbHLH023	6.55	65825.4	612	68	66	49.66	63.48	-0.611
Gb_12744	GbbHLH024	7.71	36120.9	333	42	43	43.68	80.03	-0.471
Gb_13123	GbbHLH025	7.12	38451.6	340	42	42	64.68	79.76	-0.524
Gb_13550	GbbHLH026	6.74	60527.3	550	62	60	53.72	60.85	-0.627
Gb_13728	GbbHLH027	6.36	45471.4	413	49	47	47.08	78.89	-0.429
Gb_13867	GbbHLH028	6.49	88943.6	831	87	82	49.84	61.05	-0.583
Gb_15442	GbbHLH029	9.38	73438.2	651	63	77	62.53	88.8	-0.296
Gb_15579	GbbHLH030	8.85	23932.6	212	28	33	55.01	99.76	-0.309
Gb_17233	GbbHLH031	5.18	54203.7	484	64	47	69.81	75.21	-0.549
Gb_17737	GbbHLH032	5.51	91868.8	822	107	86	59.31	70.71	-0.611
Gb_18877	GbbHLH033	5.78	66268.6	614	63	53	53.48	71.06	-0.595
Gb_19402	GbbHLH034	6.56	52050.9	464	60	56	55.31	76.25	-0.779
Gb_19452	GbbHLH035	5.69	62443.3	550	63	46	52.02	80.33	-0.505
Gb_19517	GbbHLH036	8.49	34624.3	303	39	42	56.01	87.79	-0.541
Gb_20300	GbbHLH037	6.41	53605.3	488	57	50	50.15	78.79	-0.55
Gb_20471	GbbHLH038	6.35	26233.8	234	35	34	57.74	61.84	-0.79
Gb_20754	GbbHLH039	6.5	36564.1	335	39	36	58.66	69.67	-0.515
Gb_21006	GbbHLH040	5.17	53156.6	490	61	44	51.14	71.29	-0.391
Gb_21105	GbbHLH041	5.26	52688.8	469	63	42	68.8	73.86	-0.573
Gb_21415	GbbHLH042	5.68	81515	727	101	83	52.41	77.92	0.514
Gb_21995	GbbHLH043	9.21	77453.6	704	66	83	47.31	65.89	-0.555
Gb_22201	GbbHLH044	6.55	58890.1	557	46	42	60.02	67.15	-0.597
Gb_22275	GbbHLH045	6.79	45613.1	403	46	44	57.65	82.46	-0.499
Gb_24992	GbbHLH046	6.45	67637.6	619	65	61	47.18	65.56	-0.616
Gb_26391	GbbHLH047	5.14	38842.6	351	51	36	42.14	80.85	-0.418
Gb_26399	GbbHLH048	5.78	44679.8	403	55	43	48.14	78.46	-0.62
Gb_26693	GbbHLH049	5.63	64512.3	595	59	45	53.89	68.69	-0.557
Gb_26735	GbbHLH050	6.37	34923.7	312	38	35	53.23	85.58	-0.376
Gb_26737	GbbHLH051	8.9	31700.4	279	31	37	54.32	90.47	-0.347
Gb_26744	GbbHLH052	8.16	35377.4	313	36	38	43.74	83.74	-0.476
Gb_27302	GbbHLH053	8.88	26359.6	239	20	24	56.96	73.05	-0.477
Gb_27869	GbbHLH054	6.71	40562.2	372	32	31	46.32	62.77	-0.513
Gb_28301	GbbHLH055	5.67	34923.6	311	40	29	53.68	85.27	-0.302
Gb_28786	GbbHLH056	6.17	65627.9	585	75	69	52.25	75.16	-0.575
Gb_28850	GbbHLH057	7.15	56081.5	520	51	51	53.64	60.21	-0.648
Gb_29750	GbbHLH058	9.36	48180.5	432	41	57	38.86	71.2	-0.464
Gb_30387	GbbHLH059	7.11	74957.9	691	62	61	54.15	61.51	-0.64
Gb_30715	GbbHLH060	6.21	56332.7	523	51	45	50.88	60.06	-0.631
Gb_30839	GbbHLH061	6.99	71052.7	641	62	61	47.63	73.93	-0.493
Gb_31175	GbbHLH062	9.35	31658.3	280	28	38	43.76	81.82	-0.424
Gb_31407	GbbHLH063	7.75	29469.5	254	31	32	62.26	94.92	-0.461
Gb_31785	GbbHLH064	6.25	30263.5	266	32	29	73.33	83.57	-0.423
Gb_32265	GbbHLH065	6.17	84191.9	743	91	82	52.49	84.99	-0.49
Gb_32351	GbbHLH066	5.47	52898.3	471	65	47	60.09	77.24	-0.629
Gb_33185	GbbHLH067	8.06	40715.6	371	44	46	46.99	64.42	-0.701
Gb_33415	GbbHLH068	9.39	71335.3	657	60	78	52	69.24	-0.484
Gb_33750	GbbHLH069	8.71	10756.1	97	13	15	51.72	95.57	-0.585
Gb_33765	GbbHLH070	5.82	32428.5	287	32	27	47.99	92.72	-0.196
Gb_33928	GbbHLH071	6.49	44876.7	390	54	52	54.39	82.03	-0.65
Gb_35259	GbbHLH072	4.78	28301.7	250	40	23	51.55	76.08	-0.572
Gb_35908	GbbHLH073	6.35	44750.6	400	45	40	57.8	82.83	-0.446
Gb_36294	GbbHLH074	6.39	70724.6	630	81	75	50.63	75.81	-0.564
Gb_36369	GbbHLH075	7.61	37404.9	332	39	40	60.27	67.65	-0.681
Gb_41424	GbbHLH076	6.14	26365.9	236	35	33	58.53	65	-0.743
Gb_37017	GbbHLH077	6.29	60540.8	558	60	55	54.68	65.23	-0.596
Gb_37667	GbbHLH078	7.07	32539.3	288	31	31	67.57	90.45	-0.392
Gb_37668	GbbHLH079	6.31	30666.9	273	30	27	61.82	89.41	-0.382
Gb_37672	GbbHLH080	9.04	34534.4	304	28	34	57.92	84.14	-0.494
Gb_39491	GbbHLH081	9.05	28568.4	248	27	33	60.66	74.31	-0.583
Gb_39758	GbbHLH082	8.12	65373.6	611	63	65	50.84	56.69	-0.631
Gb_40304	GbbHLH083	6.51	43360.4	394	53	52	56.37	73.58	-0.525
Gb_40760	GbbHLH084	6.16	80988.6	713	94	84	60.78	85.44	-0.575
Gb_40829	GbbHLH085	6.12	47132.5	422	52	45	55.04	64	-0.764
