# Supplementary material for: Genome-wide identification and characterization of bHLH family genes from Ginkgo biloba
Source: Sci Rep. 2020 Aug 13;10:13723. doi: 10.1038/s41598-020-69305-3 (PMC7426926; doi:10.1038/s41598-020-69305-3)
Supplement: Supplementary file 4 — Supplementary Table S3 [file 41598_2020_69305_MOESM4_ESM.xlsx]

## Sheet: Sheet1
Table S3. Subcellular localization of bHLH protein in G. biloba by WOLF PSORT
Gene renamer	localization
GbbHLH001	nuclear
GbbHLH002	nuclear
GbbHLH003	nuclear
GbbHLH004	nuclear
GbbHLH005	nuclear
GbbHLH006	nuclear
GbbHLH007	nuclear
GbbHLH008	nuclear
GbbHLH009	nuclear
GbbHLH010	nuclear
GbbHLH011	nuclear
GbbHLH012	nuclear
GbbHLH013	nuclear
GbbHLH014	nuclear
GbbHLH015	chloroplast
GbbHLH016	nuclear
GbbHLH017	nuclear
GbbHLH018	nuclear
GbbHLH019	nuclear
GbbHLH020	chloroplast
GbbHLH021	nuclear
GbbHLH022	peroxisome
GbbHLH023	nuclear
GbbHLH024	nuclear
GbbHLH025	nuclear
GbbHLH026	nuclear
GbbHLH027	nuclear
GbbHLH028	nuclear
GbbHLH029	nuclear
GbbHLH030	nuclear
GbbHLH031	nuclear
GbbHLH032	nuclear
GbbHLH033	nuclear
GbbHLH034	nuclear
GbbHLH035	plasma membrane
GbbHLH036	nuclear
GbbHLH037	nuclear
GbbHLH038	nuclear
GbbHLH039	nuclear
GbbHLH040	nuclear
GbbHLH041	nuclear
GbbHLH042	nuclear
GbbHLH043	nuclear
GbbHLH044	nuclear
GbbHLH045	nuclear
GbbHLH046	nuclear
GbbHLH047	nuclear
GbbHLH048	nuclear
GbbHLH049	nuclear
GbbHLH050	nuclear
GbbHLH051	chloroplast
GbbHLH052	nuclear
GbbHLH053	nuclear
GbbHLH054	nuclear
GbbHLH055	nuclear
GbbHLH056	nuclear
GbbHLH057	nuclear
GbbHLH058	nuclear
GbbHLH059	nuclear
GbbHLH060	nuclear
GbbHLH061	chloroplast
GbbHLH062	chloroplast
GbbHLH063	chloroplast
GbbHLH064	chloroplast
GbbHLH065	nuclear
GbbHLH066	nuclear
GbbHLH067	nuclear
GbbHLH068	chloroplast
GbbHLH069	nuclear
GbbHLH070	nuclear
GbbHLH071	nuclear
GbbHLH072	nuclear
GbbHLH073	nuclear
GbbHLH074	nuclear
GbbHLH075	nuclear
GbbHLH076	nuclear
GbbHLH077	nuclear
GbbHLH078	nuclear
GbbHLH079	nuclear
GbbHLH080	nuclear
GbbHLH081	nuclear
GbbHLH082	nuclear
GbbHLH083	peroxisome
GbbHLH084	nuclear
GbbHLH085	nuclear
